# Supplementary material for: Evaluating Good Husbandry Practices and Organic Fermented Additives for Coccidiosis Control in a Pilot Study Using Slow-Growing Broilers
Source: Animals (Basel). 2025 Jun 13;15(12):1752. doi: 10.3390/ani15121752 (PMC12189636; doi:10.3390/ani15121752)
Supplement: Supplementary file 1 [file animals-15-01752-s001.zip]

Archive with 1 entries (1 files):
- animals-3651398-supplementary.pdf
